# Supplementary material for: Identification of high-performing antibodies for the reliable detection of Tau proteoforms by Western blotting and immunohistochemistry
Source: Acta Neuropathol. 2024 May 18;147(1):87. doi: 10.1007/s00401-024-02729-7 (PMC11102361; doi:10.1007/s00401-024-02729-7)
Supplement: Supplementary file 2 — Supplementary file2 (XLSX 289 KB) [file 401_2024_2729_MOESM2_ESM.xlsx]

## Sheet: article info
Title:	Identification of High-Performing Antibodies for the Reliable Detection of Tau Proteoforms by Western Blotting and Immunohistochemistry
Authors:	Michael J. Ellis, Christiana Lekka, Katie L. Holden, Hanna Tulmin, Faheem Seedat, Darragh P. O’Brien, Shalinee Dhayal, Marie-Louise Zeissler, Jakob G. Knudsen, Benedikt M. Kessler, Noel G. Morgan, John A. Todd, Sarah J. Richardson, M. Irina Stefana
Affiliation and contact details for corresponding author:	Centre for Human Genetics, University of Oxford, UK (email: irina.stefana@well.oc.ac.uk or maria.irina.stefana@gmail.com)
Journal:	Acta Neuropathologica

## Sheet: Supp Table S1
Supp. Table S1: Antibodies used in this study.
Antibody name [clone name, if different from antibody name]	Species	Clonality	Isotype	Supplier	Catalog no.	RRID	Citeab citations for this product/Total Citeab citations for this antibody clone from all suppliers*#	Antibody concentration as reported by the supplier	Dilution for WB	Dilution for IHC-IF	Immunogen (for Tau antibodies, numbering based on 2N4R Tau variant, unless otherwise specified)	Epitope (for Tau antibodies, numbering based on 2N4R Tau variant, unless otherwise specified)	Species reactivity
"total" Tau antibodies
N-term	Rabbit	polyclonal	IgG	Abcam	ab227760	AB_2940751	not found on Citeab	not provided	1:1,000	1:300, O/N 4°C	Synthetic peptide within Human Tau aa 1-100 (N terminal). The exact sequence is proprietary.	Epitope lies within aa 1-100 of human Tau. As it reacts with all 6 isoforms of the human Tau ladder, the epitope must lie within aa 1-44, which are common to all 6 splice isoforms.	Human specific
5A6	Mouse	monoclonal	IgG1	Developmental Studies Hybridoma Bank	5A6	AB_528487	22/22	not provided	1:1,000	1:570; 1hr RT	human recombinant/longest brain isoform 441 aa	aa 19-46	Human specific
SP70	Rabbit	monoclonal	IgG	Abcam	ab93726	AB_10562780	0/7	0.058 mg/mL	1:1,000	1:200; 1hr RT	Synthetic peptide within Human Tau aa 1-100 (N terminal). The exact sequence is proprietary.	Epitope lies within aa 1-100 of human Tau. As it reacts with all 6 isoforms of the human Tau ladder, the epitope must lie within aa 1-44, which are common to all 6 splice isoforms.	Human specific
43D	Mouse	monoclonal	IgG1	BioLegend	816601	AB_2715839	7/7	2 mg/mL	1:1,000	1:750; O/N 4°C	aa 1-100 of all 6 brain Tau isoforms	Epitope lies within aminoacids 6-18 of human Tau (common to all Tau isoforms), according to manufacturer.	Human specific
Tau-12	Mouse	monoclonal	IgG1 kappa	Merck Millipore	MAB2241	AB_1977340	20/40	1 mg/mL	1:1,000	1:500; 1hr RT	N terminus	Epitope of Tau-12 maps to the N-terminus region of Tau: residues 9-18 according to Ghoshal et al. (2002) and Flores-Rodríguez et al. (2015).	Human specific
Tau-13 [B11E8]	Mouse	monoclonal	IgG1	Santa Cruz	sc-21796	AB_628328	33/59	0.2 mg/mL	1:1,000	1:500; 1hr RT	raised against human recombinant Tau	Epitope of Tau-13 maps to N-terminus region of Tau and has been variously cited as aa 15-25 of human Tau (BioLegend), aa 6-18 (AlzForum), aa 9-18 (Garcia-Sierra et al., 2003, Int J Alz Dis), or as a discontinuous epitope comprising of aminoacids 8-9 and 13-21 (Combs et al. (2016) Neurobiol Dis; link: https://www.ncbi.nlm.nih.gov/pmc/articles/PMC4983528/).	Human specific
DA9	Mouse	monoclonal	IgG1	from Prof. Peter Davies	n/a	AB_2716723	not found on Citeab	not provided	1:100	n/a	human Tau preparations (Tremblay et al., 2010, J. Alz. Dis)	Epitope at aa102–140 according to AlzForum. But cited as aa 112–129 in several studies.	Human, mouse (according to Alzforum)
HT7	Mouse	monoclonal	IgG1 kappa	Thermo Fisher	MN1000	AB_2314654	344/455	0.2 mg/mL	1:1,000	1:50; O/N 4°C	Purified human Tau, epitope human Tau between residue 159 and 163 (numbering according to human Tau40), corresponding to the amino acid sequence PPGQK.	aa 159-163 of human Tau, sequence PPGQK	Human specific
D5D8N	Rabbit	monoclonal	IgG	Cell Signalling	43894	AB_2940752	1/1	not provided	1:1,000	n/a	Synthetic peptide corresponding to residues surrounding Pro160 of human Tau protein.	Presumed to map to residues surrounding Pro160 of human Tau protein	Human, mouse, rat
2G9.F10 (aa 157-168)	Mouse	monoclonal	IgG1 kappa	BioLegend	824602	AB_2564882	1/1	1 mg/mL	1:1,000	n/a	Peptide sequence corresponding to amino acids 157-168 of human tau protein, and conjugated to KLH via an N-terminal Cysteine residue.	aa 157-168 of human Tau	Human (according to manufacturer) - did not react with human or mouse Tau in this study.
77E9 (aa 185-195)	Mouse	monoclonal	IgG1 kappa	BioLegend	814402	AB_2564783	0/0	1 mg/mL	1:1,000 (1:100 on recombinant phospho-Tau and SH+/-LPP WBs)	1:1000; 1hr RT	Raised against human recombinant Tau.	aa 185-195 of human Tau	Human (according to manufacturer). Our data show it also reacts with mouse Tau and appears to do so with higher affinity than for human Tau. .
BT2	Mouse	monoclonal	IgG1 kappa	Thermo Fisher	MN1010	AB_10975238	32/40	0.2 mg/mL	1:100	n/a	aa 194-198 of human Tau	aa 194-198 of human Tau (thought not to react with PHF Tau), corresponding to the amnio acid sequence RSGYS	Human, bovine, rat, primate
Tau-5 Biolegend	Mouse	monoclonal	IgG1	BioLegend	806401	AB_2564706	15/757	0.5 mg/mL	1:100	n/a	Purified bovine microtubule-associated proteins	aa 210-230 of Tau according to Carmel et al., 1996.; The epitope of Tau-5 was mapped to the human Tau sequence 218-225 (PPTREPKK) by Porzig et al. (2007).	Human, mouse, rat. Pedicted to also work with sheep and cow.Our data suggest much lower affinity for human Tau compared to mouse Tau.
Tau-5 Thermo	Mouse	monoclonal	IgG1	Thermo Fisher	AHB0042	AB_2536235	208/757	0.5 mg/mL	1:100	1:200; O/N 4°C
Tau-5 Abcam	Mouse	monoclonal	IgG1 kappa	Abcam	ab80579	AB_1603723	165/757	1 mg/mL	1:100	1:100; O/N 4°C
A16097B (aa 359-373)	Rat	monoclonal	IgG2b	BioLegend	851401	AB_2721761	0/0	0.5 mg/mL	1:1,000	n/a	Recombinant fragment of human 4R Tau protein (K18) encompassing the microtubule binding domains.	aa 359-373 of human Tau	Human, mouse, rat
A-10	Mouse	monoclonal	IgG1 kappa	Santa Cruz	sc-390476	AB_2940753	27/27 (although Santa Cruz website lists 35 citations)	0.2 mg/mL	1:1,000	n/a	not provided	aa 716-735 of human PNS-Tau (corresponds to aa 399-418 of human 2N4R Tau)	Human, mouse, rat. Also reactive with additional species, including and equine, canine, bovine and porcine.
A16097E (aa 425-441)	Rat	monoclonal	IgG2b	BioLegend	851101	AB_2721767	0/0	0.5 mg/mL	1:100	n/a	Recombinant C-terminal fragment of human 4R Tau protein encompassing amino acid residues 425-441.	aa 425-441 of human Tau	Human, mouse
Tau-46 Santa Cruz	Mouse	monoclonal	IgG1	Santa Cruz	sc-32274	AB_628327	62/313	0.2 mg/mL	1:100	1:65; 2hr RT	purified native Tau of bovine origin	C-terminus of human Tau, residues 404-441 of Tau according to Flores-Rodríguez et al. (2015) Front Neurosci. Epitope maps to residues 428-441 of human Tau according to Carmel et al., 1996.	Human, mouse, rat. Pedicted to also work with sheep and cow.Our data suggest much lower affinity for human Tau compared to mouse Tau.
Tau-46 CST	Mouse	monoclonal	IgG1	Cell Signalling	4019	AB_10695394	129/313	not provided	1:100	n/a
Tau-46 Thermo	Mouse	monoclonal	IgG1	Thermo Fisher	13-6400	AB_2533025	55/313	0.5 mg/mL	1:100	n/a
ab254256 [EPR22524-95]	Rabbit	monoclonal	IgG	Abcam	ab254256	AB_2894402	8/8	0.61 mg/mL	1:1,000	n/a	Recombinant fragment. The exact sequence is proprietary.	Unknown (Our data suggest C-term epitope.)	Human, mouse
D1M9X	Rabbit	monoclonal	IgG	Cell Signalling	46687	AB_2783844	42/44	not provided	1:1000	n/a	Synthetic peptide corresponding to residues surrounding Asp430 of human Tau protein	Presumed to map to residues surrounding Asp430 of human Tau protein	Human, mouse, rat
K9JA	Rabbit	polyclonal	IgG	Dako	A0024	AB_10013724	364/364	11 mg/mL	1:1,000	1:1000; 1hr RT	C-terminal part of human tau protein expressed in E. coli; aa. 243-441, contains the four repeated sequences involved in microtubule binding (MTB)	Multiple epitopes in the C-terminal half of human Tau, aa 243-441 of Tau.	Human, mouse, rat
phospho-Tau antibodies
pThr181 [D9F4G]	Rabbit	monoclonal	IgG	Cell Signalling	12885	AB_2798053	43/444	not provided	1:1,000	1:200; O/N 4°C	Synthetic phosphopeptide corresponding to residues surrounding Thr181 of human Tau protein.	Tau phosphorylated at Thr181	Human, mouse, rat
AT270 (pThr181)	Mouse	monoclonal	IgG1 kappa	Thermo Fisher	MN1050	AB_223651	217/217	0.2 mg/mL	1:100	n/a	Partially purified human PHF-Tau.	Tau phosphorylated at Thr181	Chicken, Fruit fly, Hamster, Human, Mouse, Non-human primate, Rat, Yeast
pSer198 [EPR2400]	Rabbit	monoclonal	IgG	Abcam	ab79540	AB_1603746	7/7	0.423-0.447 mg/mL	1:1,000	1:200; O/N 4°C	Synthetic peptide. The exact sequence is proprietary.	Tau phosphorylated at Ser198	Human, mouse, rat
pSer199 [EPR2401Y]	Rabbit	monoclonal	IgG	Abcam	ab81268	AB_1641106	17/17	0.091 mg/mL	1:1,000	1:500; O/N 4°C	Synthetic peptide. The exact sequence is proprietary.	Tau phosphorylated at Ser199	Human, mouse. Predicted to also work with rat.
pSer202 [D4H7E]	Rabbit	monoclonal	IgG	Cell Signalling	39357	AB_2799152	12/12	not provided	1:1,000	n/a	Synthetic peptide corresponding to residues surrounding Ser202 of human Tau protein	Tau phosphorylated at Ser202	Human, mouse, rat
pSer199+pSer202	Rabbit	polyclonal	IgG	Thermo Fisher	44-768G	AB_2533749	43/43	not provided	1:1,000	n/a	Chemically synthesised phosphopeptide derived from the region of human tau that contains serines 199 and 202.	Tau doubly phosphorylated at Ser199 and Ser202	Human, mouse, rat
pThr205 [EPR23505-13]	Rabbit	monoclonal	IgG	Abcam	ab254410	AB_2894401	7/7	0.517 mg/mL	1:1,000		Synthetic peptide. The exact sequence is proprietary.	Tau phosphorylated at Thr205	Human, mouse, rat
pSer202+pThr205 [EPR20390]	Rabbit	monoclonal	IgG	Abcam	ab210703	AB_2922760	5/5	0.472 mg/mL	1:1,000	1:500; O/N 4°C	Synthetic peptide. The exact sequence is proprietary.	Tau doubly phosphorylated at Ser202 and Thr205	Human (according to manufacturer). Our data show it also reacts with mouse Tau.
AT8 (pSer202+pThr205)	Mouse	monoclonal	IgG1	Thermo Fisher	MN1020	AB_223647	1,416/1,889	0.2 mg/mL	1:1,000	1:500; O/N 4°C	Partially purified human PHF-Tau.	AT8 is widely considered to react with Tau doubly phosphorylated at Ser202 and Thr205, although it has also been found to bind Tau doubly phosphorylated at Ser199+Ser202 or at Ser205+Ser208, albeit weakly. Malia et al. (2016) found that a third phosphorylation event at Ser208 improves AT8 binding by 30-fold compared to the peptide phosphorylated only at Ser202 and Thr205.	Human, mouse, rat. Has also been used in other species in published literature.
pThr212	Rabbit	monoclonal	IgG	Abcam	ab4842	AB_304677	6/6	0.075 mg/mL	1:1,000		Synthetic peptide. The exact sequence is proprietary.	Tau phosphorylated at Thr212	Human. The sequence is conserved in many species including mouse, rat, rhesus monkey, baboon, cow and goat.
pSer214 [EPR1884(2)]	Rabbit	monoclonal	IgG	Abcam	ab170892	AB_2905610	18/18	1.615 mg/mL	1:1,000	1:100; O/N 4°C	Synthetic peptide. The exact sequence is proprietary.	Tau phosphorylated at Ser214	Human, mouse
AT100 (pThr212+pSer214)	Mouse	monoclonal	IgG1 kappa	Thermo Fisher	MN1060	AB_223652	228/228	0.2 mg/mL	1:1,000	1:100; 1hr RT	Purified human Tau	PHF-Tau phosphorylated at Thr212 and Ser214	Human (according to manufacturer). Has been used in other species in published literature.
pThr217 [E9Y4S]	Rabbit	monoclonal	IgG	Cell Signalling	51625	AB_3068604	not found on CiteAb; no citations listed on CST website either	not provided	1:1,000	n/a	Synthetic phosphopeptide corresponding to residues surrounding Thr217 of human Tau protein.	According to the manufacturer: "Phospho-Tau (Thr217) (E9Y4S) Rabbit mAb recognizes endogenous levels of Tau protein only when phosphorylated at Thr217 and Ser214/Thr217. This antibody does not detect phosphorylation at Ser214 alone."
pThr231 [EPR2488]	Rabbit	monoclonal	IgG	Abcam	ab151559	AB_2893278	68/68	0.111-0.12 mg/mL	1:1,000	1:500; O/N 4°C	Synthetic peptide. The exact sequence is proprietary.	Tau phosphorylated at Thr231	Human, mouse, rat
AT180 (pThr231)	Mouse	monoclonal	IgG1 kappa	Thermo Fisher	MN1040	AB_223649	425/425	0.2 mg/mL	1:1,000	1:50; O/N 4°C	Partially purified human PHF-Tau	PHF-Tau phosphorylated at Thr231	Human, rat. Has also been used in other species in published literature.
pSer238 [12G10]	Mouse	monoclonal	IgG1 kappa	Abcam	ab128889	AB_3068605	2/2	1.01 mg/mL	1:1,000	1:200; O/N 4°C	Information not supplied by manufacturer.	Tau phosphorylated at Ser238	Human (according to manufacturer)
pSer262 Thermo_1	Rabbit	polyclonal	IgG	Thermo Fisher	OPA1-03142	AB_325643	4/4	not provided	1:1,000	1:400; O/N 4°C	Synthetic phosphopeptide derived from a region of human Tau that contains serine 262.	Tau phosphorylated at Ser262	Human (according to manufacturer)
pSer262 [A15091A] BioLegend	Mouse	monoclonal	IgG2b, κ	BioLegend	849502	AB_2687294	0/0	0.5 mg/mL	1:1,000	n/a	Full-length human Tau.	Tau phosphorylated at Ser262	Human (according to manufacturer)
pSer262 Abcam	Rabbit	polyclonal	IgG	Abcam	ab131354	AB_11156689	20/20	not provided	1:1,000	n/a	Synthetic peptide. The exact sequence is proprietary..	Tau phosphorylated at Ser262	Human, mouse, rat
pSer262 Thermo_2	Rabbit	polyclonal	IgG	Thermo Fisher	44-750G	AB_2533743	74/74	not provided	1:1,000	n/a	Chemically synthesized phosphopeptide derived from the region of human Tau that contains serine 262.	Tau phosphorylated at Ser262	Human, mouse, rat. Also reported to react with bovine and dog Tau.
pSer356	Rabbit	polyclonal	IgG	Abcam	ab75603	AB_1310736	12/12	1 mg/mL	1:1,000	n/a	Synthetic phosphopetide corresponding to human 2N4R Tau sequence phosphorylated at Ser356.	Tau phosphorylated at Ser356	Human, mouse, rat
pSer396 [EPR2731] Abcam	Rabbit	monoclonal	IgG	Abcam	ab109390	AB_10860822	145/148	0.105 mg/mL	1:1,000	1:300; O/N 4°C	Synthetic peptide. The exact sequence is proprietary.	Tau phosphorylated at Ser396	Human, mouse, rat
pSer396 [PHF-13]	Mouse	monoclonal	IgG2b, κ	BioLegend	829001	AB_2564925	2/104	1 mg/mL	1:1,000	1:250; O/N 4°C	PHF-Tau preparation from human brain.	Tau phosphorylated at Ser396	Human (according to manufacturer). Our data show it also reacts with mouse Tau.
pSer396 [E178]	Rabbit	monoclonal	IgG	Abcam	ab32057	AB_778254	78/92	0.104 mg/mL	1:1,000	1:750; O/N 4°C	Synthetic peptide. The exact sequence is proprietary.	Tau phosphorylated at Ser396	Human, mouse, rat. Pedicted to also work with cow.
pSer396 Thermo	Rabbit	polyclonal	IgG	Thermo Fisher	44-752G	AB_2533745	107/152	not provided	1:1,000	n/a	Chemically synthesised phosphopeptide derived from the region of human Tau that contains serine 396.	Tau phosphorylated at Ser396	Human, mouse, rat, bovine. Also predicted to react with rhesus monkey, baboon and goat phosphorylated Tau.
pSer404 [EPR2605]	Rabbit	monoclonal	IgG	Abcam	ab92676	AB_10561457	48/49	0.053-0.116 mg/mL	1:1,000	1:250; O/N 4°C	Synthetic peptide. The exact sequence is proprietary.	Tau phosphorylated at Ser404	Human, mouse, rat
PHF-1 (pSer396+pSer404)	Mouse	monoclonal	IgG1	from Prof. Peter Davies	n/a	AB_2315150	not found on Citeab	not provided	1:100	n/a	Tau paired helical filaments.	Tau doubly phosphorylated at Ser396 and Ser404.	Human (according to Alzforum)
pSer409	Rabbit	polyclonal	IgG	Thermo Fisher	44-760G	AB_2533747	5/9	not provided	1:1,000	1:100; O/N 4°C	Chemically synthesised phosphopeptide derived from a region of human Tau that contains serine 409. The sequence is conserved in mouse and rat. The exact sequence is proprietary.	Tau phosphorylated at Ser409	Human, mouse, rat
pSer416 [D7U2P]	Rabbit	monoclonal	IgG	Cell Signalling	15013	AB_2728782	13/13	not provided	1:1,000	n/a	Synthetic phosphopeptide corresponding to residues surrounding Ser416 of human Tau protein.	Tau phosphorylated at Ser416	Human, mouse, rat
pSer422 [EPR2866]	Rabbit	monoclonal	IgG	Abcam	ab79415	AB_1603345	24/24	0.058 mg/mL	1:1,000	n/a	Synthetic peptide. The exact sequence is proprietary.	Tau phosphorylated at Ser422	Human (according to manufacturer)
PTM-specific Tau antibodies (other than phosphorylation)
Tau-1 [PC1C6]	Mouse	monoclonal	IgG2a	Merck Millipore	MAB3420	AB_3068606	355/362	1 mg/mL	1:1,000	1:200; O/N 4°C	Purified denatured bovine microtubule associated proteins	Recognises Tau only when dephosphorylated at Ser195, Ser198, Ser199, Ser202 and Thr205	Human, mouse, rat, bovine
D421 [Tau-C3]	Mouse	monoclonal	IgG1 kappa	Merck Millipore	MAB5430-C	AB_2832930	15/40	1 mg/mL	1:1,000	1:100; O/N 4°C	KLH-conjugated linear peptide corresponding to a human Tau sequence with Asp421 at the C-terminus.	C-terminus, caspase-cleaved Tau at Asp421	Human, mouse, rat
Acetyl-Lys174	Rabbit	polyclonal	IgG	Signalway Antibody	HW181-2	AB_3068607	1/2 (supplier lists 3 more references)	1 mg/mL	1:1,000	n/a	Synthetic Acetyl peptide from human protein at AA range: 174	Presumed to recognise Tau when acetylated at Lysine 174.	Human, mouse, rat
Tau-2	Mouse	monoclonal	IgG1	Sigma	T5530	AB_477581	32/41	not provided	1:500	n/a	bovine microtubule-associated proteins (MAPs)	Proposed to recognise a "Ser conformational epitope". Watanabe et al. (1992) identified the Tau-2 epitope as lying between residues Ala95 and Ala108 of bovine Tau, with Ser101 being criticial (corresponding to Ala106 to Ala119 in human Tau). In rat, mouse and human Tau, the corresponding residues are replaced by a Pro (Pro112, in the human Tau 2N4R sequence), which the authors proposed results in…	Human, monkey, bovine, chicken. Not reactive with mouse or rat.
Oligomeric Tau antibodies
T22	Rabbit	polyclonal	IgG	Merck Millipore	ABN454	AB_2888681	49/51	not provided	1:1,000	n/a	In vitro generated recombinant human Tau-441 oligomers	Epitope unknown. Lasagna-Reeves et al. (2012) reported that T22 specifically recognises and neutralises oligomeric tau, but does not show any significant reactivity toward monomeric tau, tau fibrils, Aβ oligomers, Aβ fibrils, α-synuclein oligomers, or α-synuclein fibrils. However, our data show that T22 reacts with monomeric Tau, both in the recombinant Tau ladder and in biological samples (mouse…	Reported human. Our data show it also reacts with murine Tau.
T22 purified	Rabbit	polyclonal	IgG	Merck Millipore	ABN454-I	AB_3083540	2/51	1 mg/mL	1:1,000	n/a	In vitro generated recombinant human Tau-441 oligomers	Epitope unknown. Lasagna-Reeves et al. (2012) reported that T22 specifically recognises and neutralises oligomeric tau, but does not show any significant reactivity toward monomeric tau, tau fibrils, Aβ oligomers, Aβ fibrils, α-synuclein oligomers, or α-synuclein fibrils. However, our data show that T22 reacts with monomeric Tau, both in the recombinant Tau ladder and in biological samples (mouse…	Reported human
TOMA-1	Mouse	monoclonal	IgG2aκ	Merck Millipore	MABN819	AB_3068608	5/5	1 mg/mL	1:1,000	n/a	In vitro generated recombinant human Tau-441 oligomers	Epitope unknown. Reported to specifically detect oligomeric tau without any significant reactivity toward monomeric tau, tau fibrils, Aβ oligomers, Aβ fibrils, or α-synuclein oligomers (Castillo-Carranza, D.L., et al. (2014). J. Neurosci. 34(12):4260-4272).	Human (reported)
Isoform-specific Tau antibodies
0N Tau [3H6H7]	Mouse	monoclonal	IgG1 kappa	BioLegend	823801	AB_2564874	1/1	1 mg/mL	1:1,000	1:100; O/N 4°C	Peptide sequence corresponding to amino acids 39-50 of the human 0N3R and 0N4R tau proteins.	0N Tau - aa 39-50 of 0N human Tau proteins	Human (according to manufacturer)
0N Tau [EPR21726]	Rabbit	monoclonal	IgG	Abcam	ab242344 (also available in a formulation containing BSA and azide under cat. no. ab218199, RRID: AB_3068610)	AB_3068609	0/0	1.036 mg/mL	1:1,000	n/a	Synthetic peptide. The exact sequence is proprietary.	Epitope unknown, but presumed to span the exon-exon boundary between exons 1 and 4, as this is the distinguishing feature between 0N Tau compared to 1N and 2N Tau isoforms.	Rat, Human, Recombinant fragment
1N [EPR25206-82]	Rabbit	monoclonal	IgG	Abcam	ab314889	AB_3086610	0/0	n/a	1:1,000	n/a	Synthetic peptide. The exact sequence is proprietary.	Epitope unknown, but presumed to span the exon-exon boundary between exons 1 and 3, as this is the distinguishing feature between 1N Tau compared to 0N and 2N Tau isoforms.	Rat, Human. Does not react with mouse.
2N Tau [71C11]	Mouse	monoclonal	IgG2b	BioLegend	816803	AB_2715840	1/1	2 mg/mL	1:1,000	n/a	n/a	2N Tau - epitope presumed to lie within the sequence encoded by exon 3 (which encodes the second N-terminal insert) or to span the exon-exon boundary between exons 2 and 3, as these two exons are only present together in 2N Tau.	Human (according to manufacturer)
2N Tau [EPR21723]	Rabbit	monoclonal	IgG	Abcam	ab242345 (also available in a formulation containing BSA and azide under cat. no. ab218316, RRID: AB_3068612)	AB_3068611	0/0	0.979 mg/mL	1:1,000	n/a	Synthetic peptide. The exact sequence is proprietary.	2N Tau - epitope presumed to lie within the sequence encoded exon 3 (which encodes the second N-terminal insert)	Mouse, Rat, Human, Recombinant fragment
1N and 2N [EPR2396(2)]	Rabbit	monoclonal	IgG	Abcam	ab109392	AB_10861642	2/2	0.779 mg/mL	1:1,000	1:250; 1hr RT	Synthetic peptide within Human Tau aa 1-100. The exact sequence is proprietary.	aa 1-100 of human Tau; As this antibody only picks up 4 of the 6 human Tau ladder bands on WB (sepcifically the 1N and 2N isoforms, but not 0N isoforms), we conclude that the epitope must lie within exon 2, which encodes the first N-terminal insert of Tau.	Human specific
RD3 (3R Tau) [8E6/C11]	Mouse	monoclonal	IgG	Merck Millipore	05-803	AB_310013	120/120	not provided	1:1,000	1:250; O/N 4°C	Bovine thyroglobulin-conjugated synthetic peptide corresponding to amino acids 209-224 of human tau (numbering based on the 0N3R isoform). The region brackets the exon 9/exon 10 junction at amino acids 216-217 (KHQPGGGKVQIVYKPV).	3R Tau - epitope covers the junction between exons 9 and 11	Human. Cross-reactivity with mouse and bovine expected due to sequence homology.
4R Tau Milipore [7D12.1]	Mouse	monoclonal	IgG	Merck Millipore	MABN1185	AB_3068613	2/2	1 mg/mL	1:1,000	n/a	KLH-conjugated synthetic peptide (VQIINKKLDLSNVQSKC) corresponding to a junction-flanking sequence coded by adjacent exons 9 & 10 of Tau. The immunizing sequence is identical in human, rat, mouse and bovine.	Junction-flanking region coded by adjacent exons 9 & 10.	Human, rat
RD4 4R Tau [1E1/A6]	Mouse	monoclonal	IgG	Merck Millipore	05-804	AB_310014	100/100	not provided	1:1,000	1:100; 1hr RT	Bovine thyroglobulin-conjugated synthetic peptide corresponding to amino acids 275-291 (VQIINKKLDLSNVQSKC) of human Tau (4-repeat isoform RD4). Region is flanking junction coded by adjacent exons 9 & 11 with the inclusion of exon 10.	4R Tau - epitopes unknown but the epitope of any antibody that is specific to 4R Tau must lie within exon 10 or at the junction of exon 10 with either exons 9 or 11.	Human, mouse, rat, bovine
4R Tau Biolegend [5F9]	Mouse	monoclonal	IgG1 lambda	BioLegend	823702	AB_2715847	0/0	1 mg/mL	1:1,000	n/a	Full-length human Tau.		Human (according to manufacturer)
4R Tau Abcam [EPR21725]	Rabbit	monoclonal	IgG	Abcam	ab218314	AB_3068614	4/4	0.496 mg/mL	1:1,000	n/a	Synthetic peptide. The exact sequence is proprietary.		Human, mouse, rat
4R Tau CST [E7T4F]	Rabbit	monoclonal	IgG	Cell Signalling	79327	AB_3083541	0/0	not provided	1:1,000	n/a	Synthetic peptide corresponding to residues surrounding Leu284 of human 2N4R Tau.	Residues surrounding Leu284 of human 2N4R Tau.	Human, mouse, rat
"Ser622" [EP2456Y]	Rabbit	monoclonal	IgG	Abcam	ab76128	AB_1524475	26/33	0.123-0.545 mg/mL	1:1,000	1:350; O/N 4°C	Synthetic peptide within Human Tau aa 600-700 (phospho S622). The exact sequence is proprietary.	Based on aminoacid numbering of PNS-Tau/ Big Tau (758 aa), Ser622 corresponds to the last aminoacid in exon 10, which is alternatively spliced in 4R versus 3R Tau isoforms. Exact epitope unknown but this antibody would be expected to have higher affinity for 4R Tau. Note that the data sheet for this reagent has recently been updated to mention “Ser635” instead of “Ser622”. However, residue 635 of…	Human, mouse, rat
Big Tau [HPA048895]	Rabbit	polyclonal	IgG	Sigma	HPA048895	AB_2680550	1/1	0.4998 mg/mL	1:1,000	n/a	Recombinant protein fragment containing amino acids 298-380, numbering based on human PNS-Tau isoform (Uniprot ID: P10636-1). This immunogen encompases a sequence encoded by exon 4A (only included in PNS-Tau) plus the first 5 amino acids encoded by exon 5 (contitutively included in all Tau splice isoforms).	Polyclonal antibody, thus multiple epitopes expected. Epitopes within amino acid range 298-380 of human PNS-Tau isoform. Most epitopes expected to fall within exon 4A, an exon that is only included in PNS-Tau/Big Tau isoforms. However, the immunogen also comprises the first 5 amino acids encoded by exon 5, thus epitopes mapping to residues 125-129 of human 2N4R Tau may also be present.	Human. Cross-reactivity with mouse, rat and bovine expected due to sequence homology. May also cross-react with Tau from other species.
Big Tau [HPA069524]	Rabbit	polyclonal	IgG	Sigma	HPA069524	AB_2686145	0/0	0.2339 mg/mL	1:1,000	n/a	Recombinant protein fragment containing amino acids 298-380, numbering based on human PNS-Tau isoform (Uniprot ID: P10636-1). This immunogen encompases a sequence encoded by exon 4A (only included in PNS-Tau) plus the first 6 amino acids encoded by exon 5 (contitutively included in all Tau splice isoforms).	Polyclonal antibody, thus multiple epitopes expected. Epitopes within amino acid range 298-380 of human PNS-Tau isoform. Most epitopes expected to fall within exon 4A, an exon that is only included in PNS-Tau/Big Tau isoforms. However, the immunogen also comprises the first 5 amino acids encoded by exon 5, thus epitopes mapping to residues 125-129 of human 2N4R Tau may also be present.	Human. Cross-reactivity with mouse, rat and bovine expected due to sequence homology. May also cross-react with Tau from other species.
Big Tau [HPA069570]	Rabbit	polyclonal	IgG	Sigma	HPA069570	AB_2686155	0/0	0.1137 mg/mL	1:1,000	n/a	Recombinant protein fragment containing amino acids 183-276, numbering based on human PNS-Tau isoform (Uniprot ID: P10636-1). This immunogen encompases a sequence encoded by exon 4A (only included in PNS-Tau)	Polyclonal antibody, thus multiple epitopes expected. Epitopes within amino acid range 183-276 of human PNS-Tau isoform. Epitopes fall within a sequence encoded by MAPT exon 4A. Therefore, this antibody is predicted to only detect Tau splice isoforms that result from the inclusion of exon 4A and is not expected to react with "common" brain Tau isoforms.	Human. Cross-reactivity with mouse, rat and bovine expected due to sequence homology. May also cross-react with Tau from other species.
Big Tau Ximbio	Rabbit	polyclonal	IgG	Ximbio	154129	AB_3068615	not found on CiteAb (supplier lists 1 reference)	not provided	1:1,000	n/a	Recombinant protein of the complete 4a exon of tau, specific to the rat Big Tau/PNS-Tau isoform, was used to produce antibody. Originally described by Boyne et al. (1995, DOI: 10.1002/cne.903580209).	Big Tau/PNS-Tau. Polyclonal antibody, thus multiple epitopes expected. Epitopes lie within the sequence encoded by MAPT exon 4A. Therefore, this antibody is predicted to only detect Tau splice isoforms that result from the inclusion of exon 4A and is not expected to react with "common" brain Tau isoforms.	Rat but cross-reactivity with human, mouse and bovine is possible due to sequence similarity. In our testing, it detected endogenous Big Tau in mouse brains and human Big Tau overexpressed in SH-SY5Y cells. May also cross-react with Tau from other species.
Big Tau STJ	Rabbit	polyclonal	IgG	St. John's Laboratory	STJ98827	AB_3068616	0/0 (but supplier lists 2 references)	1 mg/mL	1:1,000	n/a	Synthetic peptide from human PNS-Tau isoform (Uniprot ID: P10636-1; 758 amino acids) at amino acid range: 150-220. Manufacturer has confirmed that the amino acid range refers to numbering based on the PNS-Tau isoform, and not on the canonical 2N4R Tau isoform. This sequence is encoded by MAPT exon 4A.	Within amino acid range 150-220 of human PNS-Tau. Polyclonal antibody, thus multiple epitopes expected. Epitopes lie within the sequence encoded by MAPT exon 4A. Therefore, this antibody is predicted to only detect Tau splice isoforms that result from the inclusion of exon 4A and is not expected to react with "common" brain Tau isoforms.	Human, mouse, rat
Other primary antibodies
GAPDH	Rabbit	polyclonal	IgG	Abcam	ab9485	AB_307275	3,921/3,921	0.9-1 mg/mL	1:1,000	n/a	Full length native protein (purified) corresponding to Human GAPDH.	Multiple epitopes expected across the length of the protein.	Human, mouse. Predicted to work with: Rat, Chicken, Dog, Saccharomyces cerevisiae, Xenopus laevis, Schizosaccharomyces pombe, African green monkey.
RFP [RF5R]	Mouse	monoclonal	IgG1	Thermo Fisher	MA5-15257	AB_10999796	84/111	1 mg/mL	1:1,000	n/a	RFP from the Discosoma sea anemone N-terminal peptide-KLH conjugated.	Not determined.	Species independent
MAP2 [clone HM-2]	Mouse	monoclonal	n/a	Sigma	M9942	AB_477256	241/1,110	2 mg/mL	1:1,000	n/a	Rat brain microtubule-associated proteins (MAPs).	Not determined. Note that this antibody does not cross-react with Tau.	Rat, mouse, chicken, human, bovine, quail
MAP2	Rabbit	polyclonal	IgG	Abcam	ab32454	AB_776174	348/348	1 mg/mL	1:1,000	n/a	Synthetic peptide within Rat MAP2 aa 1-100 (N terminal) conjugated to keyhole limpet haemocyanin. The exact sequence is proprietary.	Multiple epitopes expected between aa 1-100. Note that this antibody does not cross-react with Tau, as the N-terminal portion of the two proteins shares little similarity.	Mouse, Rat, Human. Predicted to work with goat, cat, lizard.
Secondary antibodies used for WB
IRDye® 800CW Donkey anti-Mouse IgG	Donkey	polyclonal	IgG	Licor	926-32212	AB_621847	n/a	not provided	1:20,000	n/a	n/a	This antibody reacts with the heavy and light chains of mouse IgG, and with the light chains of mouse IgM and IgA.	Mouse. This antibody was tested by ELISA and/or solid-phase adsorbed to ensure minimal cross-reactivity with bovine, chicken, goat, guinea pig, horse, human, rabbit, and sheep serum proteins, but may cross-react with immunoglobulins from other species.
IRDye® 680RD Donkey anti-Mouse IgG	Donkey	polyclonal	IgG	Licor	926-68072	AB_10953628	n/a	not provided	1:20,000	n/a	n/a	This antibody reacts with the heavy chains of mouse IgG, and with the light chains common to most mouse immunoglobulins. No reactivity was detected against non-immunoglobulin serum proteins.	Mouse. This antibody was tested by ELISA and/or solid-phase adsorbed to ensure minimal cross-reactivity with bovine, chicken, goat, guinea pig, Syrian hamster, horse, human, rabbit, and sheep serum proteins, but may cross-react with immunoglobulins from other species.
IRDye® 800CW Donkey anti-Rabbit IgG	Donkey	polyclonal	IgG	Licor	926-32213	AB_621848	n/a	not provided	1:20,000	n/a	n/a	This antibody reacts with the heavy and light chains of rabbit IgG, and with the light chains common to most rabbit immunoglobulins.	Rabbit. This antibody was tested by ELISA and/or solid-phase adsorbed to ensure minimal cross-reactivity with bovine, chicken, goat, guinea pig, hamster, horse, human, mouse, rat, and sheep serum proteins, but may cross-react with immunoglobulins from other species.
IRDye® 680RD Donkey anti-Rabbit IgG	Donkey	polyclonal	IgG	Licor	926-68073	AB_10954442	n/a	not provided	1:20,000	n/a	n/a	This antibody reacts with the heavy and light chains of rabbit IgG, and with the light chains common to most rabbit immunoglobulins.	Rabbit. This antibody was tested by ELISA and/or solid-phase adsorbed to ensure minimal cross-reactivity with bovine, chicken, goat, guinea pig, hamster, horse, human, mouse, rat, and sheep serum proteins, but may cross-react with immunoglobulins from other species.
IRDye® 800CW Goat anti-Rat IgG	Goat	polyclonal	IgG	Licor	926-32219	AB_1850025	n/a	not provided	1:20,000	n/a	n/a	This antibody reacts with the whole molecule rat IgG, and with the light chains of other rat immunoglobulins.
Secondary antibodies used for IHC
Alexa Fluor 488 Goat-anti mouse IgG (H+L) Highly-cross-absorbed	Goat	polyclonal	IgG	Invitrogen	A32723	AB_2633275	n/a	2mg/ml	n/a	1:400	n/a	This antibody reacts with the heavy and light chains of mouse IgG. It is directly conjugated to Alexa Fluor 488.	The goat anti-mouse IgG whole antibodies have been pre cross-adsorbed against bovine IgG, goat IgG, rabbit IgG, rat IgG, human IgG, and human serum.
Alexa Fluor 555 Goat-anti mouse IgG (H+L) Highly-cross-absorbed	Goat	polyclonal	IgG	Invitrogen	A21424	AB_141780	n/a	2mg/ml	n/a	1:400	n/a	This antibody reacts with the heavy and light chains of mouse IgG. It is directly conjugated to Alexa Fluor 555.	The goat anti-mouse IgG whole antibodies have been pre cross-adsorbed against bovine IgG, goat IgG, rabbit IgG, rat IgG, human IgG, and human serum.
Alexa Fluor 488 Goat-anti rabbit IgG (H+L) Highly-cross-absorbed	Goat	polyclonal	IgG	Invitrogen	A11034	AB_2576217	n/a	2mg/ml	n/a	1:400	n/a	This antibody reacts with the heavy and light chains of rabbit IgG. It is directly conjugated to Alexa Fluor 488.	The goat anti-rabbit IgG whole antibodies have been highly cross-adsorbed against bovine IgG, goat IgG, mouse IgG, rat IgG, and human IgG.
Alexa Fluor 555 Goat-anti rabbit IgG (H+L) Highly-cross-absorbed	Goat	polyclonal	IgG	Invitrogen	A21429	AB_2535850	n/a	2mg/ml	n/a	1:400	n/a	This antibody reacts with the heavy and light chains of rabbit IgG. It is directly conjugated to Alexa Fluor 555.	The goat anti-rabbit IgG whole antibodies have been highly cross-adsorbed against bovine IgG, goat IgG, mouse IgG, rat IgG, and human IgG.
*The “total” number of citations includes citations for the respective antibody clone from all suppliers, in all sizes and all formulations provided (e.g. BSA-free, Biotin-conjugated, fluorophore-conjugated etc).
# Citeab information was retrieved on 12 March 2024 (link: https://www.citeab.com). For each antibody, searches were performed for cat. no., antibody name and clone name (including different spellings, e.g. Tau-5, Tau5, Tau 5, Tau T5 etc).

## Sheet: Supp Table S2 part A
											* Note: non-selective bands observed at ~55 and 26 kDa for some mouse antibodies were presumed to represent the heavy and light chains of endogenous mouse IgGs, respectively, which would results from detection with the secondary anti-mouse antibody. These bands were, therefore, not considered to indicate non-selective binding of the Tau antibody itself.
	Antibody [Clone name]	Supplier and cat. no.	0N3R Tau-overexpressing HEK293T cell lysates			Recombinant Tau					Mouse brain lysates (wildtype, Tau knockout and hTau humanised mice)			Human cell lysates (SH-SY5Y & HAP1 cells)				Conclusions (WB performance)
			Did the antibody detect overexpressed Tau?	Was the antibody selective for Tau?	Comments	Did the antibody detect:				Comments	Did the antibody detect specific Tau bands?	Was the antibody selective for Tau? *	Comments	Did the antibody detect specific Tau bands?	Was the antibody selective for Tau?	Effect of ƛPP treatment on signal intensity?	Comments	Does the antibody detect Tau by WB?	By WB, does the antibody detect Tau expressed at low levels?	Is the antibody selective for Tau on WB?	Impact of phosphorylation on antibody binding by WB?
						Tau ladder?	GSK3beta-phosphoTau?	DYRK1A-phosphoTau?	CAMKIIA-phosphoTau?
	"Total" Tau antibodies
	N-term	Abcam ab227760	✓	✗ Cross-reacted weakly with non-Tau proteins present in control cells. See Sup. Fig. S3.	Except for Tau-2 (which failed to detect overexpressed Tau altogether), antibodies recognising epitopes close to the N-terminus did not detect overexpressed Tau when the tdTomato tag was placed at the N-terminus (or only detected a very weak signal). This was also true to DA9 and HT7.	✓	✓	✓	✓	/	✓ hTau, but not wildtype, brains	✗ doublet of non-selective bands at ~43-45 kDa	/	✓ in SH-SY5Y lysates and very weak signal in HAP1 lysates	✗ non-selective bands at ~65, 75 and 90 kDa	↑ 2.7-fold	/	✓	✓ but weakly	✗	! Phosphorylation partially inhibits antibody binding.
	5A6	DSHB 5A6	✓	✓		✓	✓	✓	✓	/	✓ hTau, but not wildtype, brains	✓	/	✓ in SH-SY5Y lysates and very weak signal in HAP1 lysates	✗ Prominent non-selective band at ~100 kDa + multiple other faint non-selective bands	↑ 2.5-fold	/	✓	✓ but weakly	✓in mouse brain ✗in human cells	! Phosphorylation partially inhibits antibody binding.
	SP70	Abcam ab93726	✓	✓		✓	✓	✓	✓	/	✓ hTau, but not wildtype, brains	✓	/	✓ both SH-SY5Y and HAP1 lysates	✓	=	/	✓	✓	✓	✓ Phosphorylation does not appear to affect antibody binding.
	43D	BioLegend 816601	✓	✓		✓	✓	✓	✓	! Reacted more strongly with GSK3beta-pTau than with DYRK1A- or CAMKIIA-pTau.	✓ hTau, but not wildtype, brains	✓	/	✓ very weak signal in SH-SY5Y lysates	✓	=	! Did not detect Tau in HAP1 lysates	✓	✗	✓	! Phosphorylation may partially inhibit antibody binding (based on reactivity pattern with recombinant phospho-Tau).
	Tau-12	Merck Millipore MAB2241	✓	✓		✓	✓	✓	✓	/	✓ hTau, but not wildtype, brains	✓	/	✓ both SH-SY5Y and HAP1 lysates	✓	=	/	✓	✓	✓	✓ Phosphorylation does not appear to affect antibody binding.
	Tau-13	Santa Cruz sc-21796	✓	✓		✓	✓	✓	✓	/	✓ hTau, but not wildtype, brains	✓	/	✓ both SH-SY5Y and HAP1 lysates	✓	=	/	✓	✓	✓	✓ Phosphorylation does not appear to affect antibody binding.
	DA9	from P. Davies	✓	✓		✓ weak signal	✓	✓	✓	/	✓ both wildtype and hTau but signal much stronger in wildtype brains	✓	/	✓ SH-SY5Y and parental HAP1 lysates	✗ non-selective bands at ~65, 75 and 90 kDa	=	! Did not detect Tau in lysates from MAPT-edited HAP1 cells	✓	✓ but weakly	✓in mouse brain ✗in human cells	✓ Phosphorylation does not appear to affect antibody binding.
	HT7	Thermo Fisher MN1000	✓	✓		✓	✓	✓	✓	! Signal for CAMKIIA-pTau was 1.7-fold higher than that detected for DYRK1A-pTau.	✓ hTau, but not wildtype, brains	✗ ! Non-selective bands overlapped with the specific Tau bands. Multiple non-selective bands at ~28, 50-52, 75, 80 and 100 kDa.	/	✓ only in SH-SY5Y lysates	✓	↑ 2.1-fold	! Did not detect Tau in HAP1 lysates	✓	✗	✓in human cells ✗in mouse brain	! Phosphorylation partially inhibits antibody binding.
	D5D8N	Cell Signalling 43894S	✓	✓	Stronger signal for C-term-tagged Tau compared to the N-term-tagged protein.	✓	✓	✓	✓	/	✓ both wildtype and hTau but signal stronger in hTau brains	✓	/	✓ both SH-SY5Y and HAP1 lysates	✗ Non-selective band at ~150 kDa	=	/	✓	✓ but weakly	✓in mouse brain ✗in human cells	✓ Phosphorylation does not appear to affect antibody binding.
	2G9.F10 (aa 157-168)	BioLegend 824602	✗	✓	/	✗	✗	✗	✗	/	✗	✓*	No signal detected with this antibody.	✗	✗ Prominent non-selective band at ~48-50 kDa	n/a	This antibody did not detect Tau in either SH-SY5Y or HAP1 cell lysates	✗	✗	✓in mouse brain ✗in human cells	n/a
	77E9 (aa 185-195)	BioLegend 814402	✓ very weak signal	✓	/	✓ weak signal	✓	✓	✓	! Signal for DYRK1A-pTau was 11-10-fold lower than that observed for the other two pTau versions.	✓ both wildtype and hTau but signal stronger in wildtype brains	✓	/	✗ ! Detected Tau in SH-SY5Y and HAP1 lysates but inconsitent across experiments	✓	↑13.1-fold	/	✓	✗	✓	!!! Phosphorylation strongly inhibits antibody binding.
	BT2	Thermo Fisher MN1010	✓ very weak signal	✗ Cross-reacted with non-Tau proteins of ~38-40 kDa present in control cells.	/	✓	✓	✓ weak signal	✓	! Signal for DYRK1A-pTau was 6.5-fold and 11.9-fold lower, respectively, than that observed for GSK3beta-pTau and CAMKIIA-pTau.	✓ both wildtype and hTau but signal stronger in wildtype brains	✗ ! faint non-selective bands overlapped with the specific Tau bands. Multiple non-selective bands at ~38-40, 90 and 110-120 kDa.	/	✓ only in SH-SY5Y lysates	✗ ! Non-selective bands overlapped with the specific Tau bands. Multiple non-selective bands at ~38-40, 70, 90 and above 110 kDa.	↑ 4-fold	! Did not detect Tau in HAP1 lysates	✓	✗	✗	! Phosphorylation partially inhibits antibody binding.
	Tau-5 Biolegend	BioLegend 806401	✓ very weak signal	✓	/	✓	✓	✓	✓	/	✓ both wildtype and hTau but signal stronger in wildtype brains	✓*	/	✓ both SH-SY5Y and HAP1 lysates	✗ Faint non-selective band at ~110-120 kDa	↑ 3.7-fold	! Very faint signal for Tau in HAP1 lysates	✓ ! Tau-5 clones appear to have higher affinity for mouse Tau compared to human Tau.	✓ but very weakly	✓in mouse brain ✗very faint non-selective band in human cells	! Phosphorylation partially inhibits antibody binding.
	Tau-5 Thermo	Thermo Fisher AHB0042	✓ very weak signal	✓	/	✓	✓	✓	✓	/	✓ both wildtype and hTau but signal stronger in wildtype brains	✓*	/	✓ only in SH-SY5Y lysates	✗ Faint non-selective band at ~110-120 kDa	↑ 2.1-fold	! Did not detect Tau in HAP1 lysates	✓ ! Tau-5 clones appear to have higher affinity for mouse Tau compared to human Tau.	✗	✓in mouse brain ✗very faint non-selective band in human cells	! Phosphorylation partially inhibits antibody binding.
	Tau-5 Abcam	Abcam ab80579	✓ very weak signal	✓	/	✓	✓	✓	✓	/	✓ both wildtype and hTau but signal stronger in wildtype brains	✓*	/	✓ only in SH-SY5Y lysates	✓	↑ 3.2-fold	! Did not detect Tau in HAP1 lysates	✓ ! Tau-5 clones appear to have higher affinity for mouse Tau compared to human Tau.	✗	✓	! Phosphorylation partially inhibits antibody binding.
	Tau-46 Santa Cruz	Santa Cruz sc-32274	✓	✓	Antibodies recognising epitopes close to the C-terminus either did not detect overexpressed Tau when the tdTomato tag was placed at the C-terminus, or yielded much weaker signals for C-term-tagged Tau compared to N-term tagged Tau.	✓	✓	✓	✓	/	✓ both wildtype and hTau but signal stronger in wildtype brains	✗ non-selective band >250 kDa mark	/	✓ only in SH-SY5Y lysates	✗ cross-reacts with MAP2	↑ 1.9-fold	! Did not detect Tau in HAP1 lysates	✓ ! Tau-46 clones appear to have higher affinity for mouse Tau compared to human Tau.	✗	✗cross-reacts with MAP2!	! Phosphorylation partially inhibits antibody binding.
	Tau-46 CST	Cell Signalling 4019S	✓	✓		✓	n/a	n/a	n/a	/	✓ both wildtype and hTau but signal stronger in wildtype brains	✗ non-selective band >250 kDa mark	/	✓ only in SH-SY5Y lysates	✗ cross-reacts with MAP2	n/a	! Did not detect Tau in HAP1 lysates	✓ ! Tau-46 clones appear to have higher affinity for mouse Tau compared to human Tau.	not tested	✗cross-reacts with MAP2!	? No info available, but phosphorylation likely to inhibit antibody binding based on info obtained with the other two Tau-46 clones tested.
	Tau-46 Thermo	Thermo Fisher 13-6400	✓	✓		✓	✓	✓	✓	/	✓ both wildtype and hTau but signal stronger in wildtype brains	✓*	/	✓ only in SH-SY5Y lysates	✗ cross-reacts with MAP2	↑ 3.5-fold	! Did not detect Tau in HAP1 lysates	✓ ! Tau-46 clones appear to have higher affinity for mouse Tau compared to human Tau.	✗	✗cross-reacts with MAP2!	! Phosphorylation partially inhibits antibody binding.
	A16097B (aa 359-373)	BioLegend 851401	✓	✓		✓ weak signal	✓	✓	✓	/	✓ wildtype brains and only very weakly in hTau brains	✓	/	✓ only in SH-SY5Y lysates		↑ 4.3-fold	! Did not detect Tau in HAP1 lysates	✓	✗	✗& cross-reacts with MAP2!	! Phosphorylation partially inhibits antibody binding.
	A-10	Santa Cruz sc-390476	✓	✗ Cross-reacted weakly with non-Tau proteins of ~70 kDa present in control cells.		✓	✓	✓	✓	/	✓ both wildtype and hTau but signal stronger in wildtype brains	✗ ! Non-selective bands overlapped with the specific Tau bands	/	✓ only in SH-SY5Y lysates	✗ Prominent non-selective bands in the 70-95 kDa range plus faint non-selective band that overlapped the specific Tau signal.	=	! Did not detect Tau in HAP1 lysates. Non-selective band overlapped specific Tau signal.	✓	✗	✗& may cross-react with MAP2!	✓ Phosphorylation does not appear to affect antibody binding.
	D1M9X	CST 46687	✓	✓		✓	✓	✓	✓	/	✓ both wildtype and hTau but signal stronger in wildtype brains	✓	/	✓ only in SH-SY5Y lysates	✓	=	! Did not detect Tau in HAP1 lysates	✓	✗	✓	✓ Phosphorylation does not appear to affect antibody binding.
	A16097E (aa 425-441)	BioLegend 851101	✓ very weak signal	✓		✓ weak signal	✓	✓	✓	/	✓ very weak signal in wildtype brains only	✓	/	✓ only in SH-SY5Y lysates	✗ cross-reacts with MAP2	↑ 7.7-fold	! Did not detect Tau in HAP1 lysates	✓	✗	✗& cross-reacts with MAP2!	! Phosphorylation strongly inhibits antibody binding.
	EPR22524-95	Abcam ab254256	✓	✓		✓	✓	✓	✓	/	✓ both wildtype and hTau but signal stronger in wildtype brains	✓	/	✓ only in SH-SY5Y lysates	✓	↑ 3.5-fold	! Did not detect Tau in HAP1 lysates	✓	✗	✓	! Phosphorylation partially inhibits antibody binding.
	K9JA	Dako A0024	✓	✗ Cross-reacted weakly with non-Tau proteins present in control cells.		✓	✓	✓	✓	/	✓ both wildtype and hTau but signal stronger in wildtype brains	✗ non-selective bands at ~40 kDa and at 80-90 kDa	/	✓ both SH-SY5Y and HAP1 lysates	✗ Multiple non-selective bands	=	/	✓	✓ but weakly	✗& cross-reacts with MAP2!	✓ Phosphorylation does not appear to affect antibody binding.
	Phoshorylation-specific Tau antibodies
	pThr181 [D9F4G]	Cell Signalling 12885S	✗	? Cross-reacted weakly with a protein of ~55-60 kDa present in control cells - could be endogenous Tau present in HEK293T cells?	/	✗	✓ very weak signal	✓	✗	/	✓ very weak signal in wildtype brains only	✗ weak non-selective bands at ~28 kDa and at 75 kDa	/	✓ only in SH-SY5Y lysates; very weak signal	✓	⃠	/	✓	? Inconclusive. It is possible that Tau was not phosphorylated at the relevant epitope in HAP1 cells. However, based on weak signal intensity observed in other lysates, this antibody isn't expected to be able to detect low levels of Tau.	✓	✓ Antibody binding is phosphorylation-dependent.
	AT270	Thermo Fisher MN1050	? May have detected N-term-tagged Tau but weak potential Tau signal compared to the signals arising from extensive non-selective cross-reactivity.	✗ Cross-reacted with many other non-Tau bands!	/	✗	✓ very weak signal	✓	✓ very weak signal	/	✗	✗ Extensive cross-reactivity with other proteins: non-selective bands across the blot >30 kDa.	/	✗	✗ Large number of non-selective bands across the blot.	⃠	Note that all of the non-selective bands appear to be phospho-proteins as these are abrogated by treatment with lambda phosphatase.	✓ !!! In biological samples, signal is very weak and obscured by non-selective cross-reactivity, such that the Tau bands are hard to discern from all the other bands that this antibody binds to..	? Inconclusive. It is possible that Tau was not phosphorylated at the relevant epitope in HAP1 cells + non-selective cross-reactivity did not allow us to establish whether AT270 detets Tau in HAP1 cells.	✗ Cross-reacts with a large number of other proteins in both mouse and human samples.	✓ Antibody binding is phosphorylation-dependent.
	pSer198 [EPR2400]	Abcam ab79540	✓	✓	/	✗	✓	✓ very weak signal	✓ very weak signal	/	✓ both wildtype and hTau brains	✗ non-selective bands at 95, 105, 220 and >250 kDa	/	✓ in both SH-SY5Y and HAP1 lysates	✓	⃠	/	✓	✓ weak signal	✓in human cells ✗in mouse brain	✓ Antibody binding is phosphorylation-dependent.
	pSer199 [EPR2401Y]	Abcam ab81268	✓	✗ Cross-reacted weakly with band of ~110-120 kDa present in control cells.	/	✗	✓	✓	✗	/	✓ both wildtype and hTau brains	✗ weak non-selective bands at ~75 and ~110 kDa	/	✓ in both SH-SY5Y and HAP1 lysates	✗ Prominent non-selective bands of ~75-80 and ~120 kDa, plus multiple non-selective bands in the 80-95 kDa range, plus at ~150-180 kDa and >250 kDa	⃠	/	✓	✓	✓in mouse brain ✗in human cells + cross-reacts with MAP2	✓ Antibody binding is phosphorylation-dependent.
	pSer202 [D4H7E]	Cell Signalling 39357	✓ very weak signals	✓	/	✗	✗	✓ very weak signal	✗	/	✓ both wildtype and hTau brains, but signal stronger in wildtype brains	✓	/	✓ only in SH-SY5Y lysates	✗ Non-selective bands of ~95 and ~100 kDa (+ potentially weak cross-reactivity with MAP2 based on weak bands detected at ~75 kDa and above the 250 kDa marker in SH-SY5Y lysates, as both MWs are in agreement with those of MAP2 isoforms)	⃠	/	✓	? Inconclusive. It is possible that Tau was not phosphorylated at the relevant epitope in HAP1 cells.	✓in mouse brain ✗in human cells + may cross-react with MAP2	✓ Antibody binding is phosphorylation-dependent.
	pSer199+pSer202	Thermo Fisher 44-768G	✓ weak signal observed for N-term-tagged Tau	✗ Cross-reacted weakly with band above the 250 kDa marker	/	✗	✗	✗	✗	/	✓ wildtype brains only	✗ faint non-selective band of ~120 kDa	/	✓ only in SH-SY5Y lysates, very faint signal	✗ prominent non-selective bands of ~110 and ~120 kDa, as well as weak band above the 250 kDa marker, the latter suggesting potential cross-reactivity with MAP2	! ƛPP treatment only eliminated some of the bands detected with this antibody, with several non-selective bands still being detected in ƛPP-treated samples	/	✓	? Inconclusive. It is possible that Tau was not phosphorylated at the relevant epitope in HAP1 cells.	✗only faint non-selective band in mouse brain, but prominent non-selective bands in human cells + may cross-react with MAP2	! Only some of the bands detected with this antibody are phospho-proteins. Our data suggest that this antibody binds some proteins (including Tau) in a phosphorylation-dependent manner, but also reacts with other proteins independently of their phosphorylation status.
	pThr205 [EPR23505-13]	Abcam ab254410	✓	✓	/	✗	✗	✓	✗	/	✓ both wildtype and hTau brains	✓	/	✓ only in SH-SY5Y lysates	✓	⃠	/	✓	? Inconclusive. It is possible that Tau was not phosphorylated at the relevant epitope in HAP1 cells.	✓	✓ Antibody binding is phosphorylation-dependent.
	pSer202+pThr205 [EPR20390]	Abcam ab210703	✗	✗ Cross-reacted weakly with multiple non-selective bands with MWs >100 kDa.	/	✗	✓ very weak signal	✓	✗	/	✓ wildtype brains only	✗ multiple non-selective bands across the entire range >50 kDa	! Non-selective bands overlapped specific Tau signal.	✓ only in SH-SY5Y lysates	✗ Prominent non-selective bands of ~50 kDa, ~100-110 kDa and >250 kDa	⃠	/	✓	? Inconclusive. It is possible that Tau was not phosphorylated at the relevant epitope in HAP1 cells.	✓in mouse brain ✗in human cells + cross-reacts with MAP2	✓ Antibody binding is phosphorylation-dependent.
	AT8	Thermo Fisher MN1020	✗	✓	/	✗	✗	✗	✗	/	✗	✓*	/	✗ !! AT8 did not detect Tau in SH-SY5Y lysates despite the fact that other antibodies supposedly targetting the same phospho-epitope did so.	✓	n/a	/	✓	n/a	✓	? (✓) No direct info but AT8 is a well-established phosphorylation-dependent antibody. In our testing, AT8 did not cross-react with unphosphoprylated Tau.
	pThr212	Abcam ab4842	✓ very weak signal observed for N-term-tagged Tau	✓	Did not detect C-term-tagged Tau.	✗	✗	✓	✗	/	✓ very weak signal in wildtype brains only	✓	/	✗	✗ Faint non-selective bands of ~130 kDa and >250 kDa	n/a	/	✓	? Inconclusive. It is possible that Tau was not phosphorylated at the relevant epitope in HAP1 cells.	✓in mouse brain ✗in human cells	✓ Antibody binding is phosphorylation-dependent.
	pSer214 [EPR1884(2)]	Abcam ab170892	✗	✓	/	✗	✗	✗	✓	/	✓ weak signal in wildtype brains only	✓	/	✗	✓	n/a	/	✓	? Inconclusive. It is possible that Tau was not phosphorylated at the relevant epitope in HAP1 cells.	✓	✓ Antibody binding is phosphorylation-dependent.
	AT100	Thermo Fisher MN1060	✗	✓	/	✗	✗	✗	✗	/	✗	✓	/	✗	✓	n/a	/	✓	n/a	✓	? (✓) No direct info but AT100 is a well-established phosphorylation-dependent antibody. In our testing, AT100 did not cross-react with unphosphoprylated Tau.
	pThr217 [E9Y4S]	Cell Signalling 51625S	✓	✓	/	✗	✓ very weak signal	✓	✗	/	✓ weak signal in wildtype brains only	✓	/	✓ only in SH-SY5Y lysates; very weak signal; inconsistent across experiments (see +/- ƛPP blot)	✗ Prominent non-selective bands of ~95, ~100 kDa and ~150-180 kDa, plus multiple fainter bands across the entire blot >40 kDa.	! Inconclusive. No signal detected in untreated (-ƛPP) lysates	/	✓	? Inconclusive. It is possible that Tau was not phosphorylated at the relevant epitope in HAP1 cells.	✓in mouse brain ✗in human cells	✓ Antibody binding is phosphorylation-dependent.
	pThr231 [EPR2488]	Abcam ab151559	✓	✗ Cross-reacted weakly with non-selective band of ~40 kDa present in control cells.	/	✗	✓	✓	✗	/	✓wildtype brains only	✗ non-selective band of ~240 kDa	/	✓ in both SH-SY5Y and HAP1 lysates	✗ Prominent non-selective bands at ~38-40 and ~70 kDa, plus fainter bands at ~110 and ~240 kDa	⃠	/	✓	✓	✓in mouse brain ✗in human cells + may cross-react with MAP2	✓ Antibody binding is phosphorylation-dependent.
	AT180	Thermo Fisher MN1040	✗	✓	/	✗	✗	✗	✗	/	✗	✓	/	✗	✓ !!! Faint non-selective band repeatedly observed just above the 26 kDa MW marker (clearly visible in the SH+/-LPP blot included in the manuscript)	n/a	/	✓	n/a	✓ !!! Beware that a faint non-selective band was repeatedly observed just above the 26 kDa MW marker in SH-SY5Y lysates and in human brain extracts! This may become relevant if studying Tau fragments, as ~25 kDa Tau fragements have also been reported in human brain.	? (✓) No direct info but AT180 is a well-established phosphorylation-dependent antibody. In our testing, AT180 did not cross-react with unphosphoprylated Tau.
	pSer238 [12G10]	Abcam ab128889	✗	✓	/	✗	✗	✗	✗	/	✗	✓*	/	✗	✗ Faint non-selective band of ~130 kDa observed inconsistently across experiments	n/a	/	? Inconclusive. It is possible that none of the samples tested contained the target epitope.	n/a	✓in mouse brain ✗in human cells	✓ Antibody binding is phosphorylation-dependent.
	pSer262 Thermo_1	Thermo Fisher OPA1-03142	✓	✗ Cross-reacted with bands of ~40 and ~60 kDa present in control cells.	/	✗	✗	✗	✓	/	✗	✗ non-selective bands of ~28 and ~100 kDa	/	✗	✗ Many non-selective bands across the entire blot	n/a	/	✓	? Inconclusive. It is possible that Tau was not phosphorylated at the relevant epitope in HAP1 cells.	✗	✓ Antibody binding is phosphorylation-dependent.
	pSer262 [A15091A] Biolegend	BioLegend 849502	✓	✓	Did not detect C-term-tagged Tau.	✗	✗	✗	✓ very weak signal	/	✗	✓	/	✗	✓	n/a	/	✓	? Inconclusive. It is possible that Tau was not phosphorylated at the relevant epitope in HAP1 cells.	✓	✓ Antibody binding is phosphorylation-dependent.
	pSer262 Abcam	Abcam ab131354	✓ weak signal observed for N-term-tagged Tau	✓	Did not detect C-term-tagged Tau.	✗	✗	✓	✗	!!! Detection of DYRK1A-phosphorylated Tau is not consistent with the other pSer262 antibodies tested, all of which detected only CAMKIIA-phosphorylated Tau. This brings into question the exact phospho-residue detected by this antibody.	✗	✗ very faint non-selective band of ~70 kDa	/	✓ only in SH-SY5Y lysates	✗ Prominent non-selective bands of ~150-180 kDa, which would overlap with Tau dimers/oligomers. Numerous other non-selective bands across the blot, including faint ones in the MW region of Tau monomers.	! ƛPP treatment only eliminated some of the bands detected with this antibody, with several non-selective bands still being detected in ƛPP-treated samples	/	✓ !! The fact that this antibody detected DYRK1A-phosphorylated Tau (which none of the other pSer262 antibodies detected), but did not detect CAMKIIA-phosphorylated Tau (which the other three pSer262 antibodies tested all detected), brings into question the epitope of this antibody.	? Inconclusive. It is possible that Tau was not phosphorylated at the relevant epitope in HAP1 cells.	✗	! Only some of the bands detected with this antibody are phospho-proteins. Our data suggest that this antibody binds some proteins in a phosphorylation-dependent manner, but also reacts with other proteins independently of their phosphorylation status.
	pSer262 Thermo_2	Thermo Fisher 44-750G	✓	✗ Cross-reacted weakly with non-selective band of ~60 kDa present in control cells.	/	✗	✗	✗	✓ very weak signal	/	✗	✓	/	✗	✗ Faint non-selective bands of ~50 kDa and ~150-180 kDa. The latter would overlap with Tau dimers/oligomers.	n/a	/	✓	? Inconclusive. It is possible that Tau was not phosphorylated at the relevant epitope in cell lines	✓in mouse brain ✗in human cells	! The same weak non-selective signals continued to be detected in ƛPP-treated sample, suggesting that cross-reactivity with other proteins is independent of these proteins' phosphorylation status.
	pSer356	Abcam ab75603	✓	✓	Did not detect C-term-tagged Tau.	✗	✗	✗	✓	/	✗	✓	/	✗	✗ Very faint non-selective band of ~130 kDa	n/a	/	✓	? Inconclusive. It is possible that Tau was not phosphorylated at the relevant epitope in cell lines	✓in mouse brain ✗very faint band of ~130 kDa observed in human cells	✓ Antibody binding is phosphorylation-dependent.
	pSer396 [EPR2731]	Abcam ab109390	✓	✗ Cross-reacted weakly with band of ~110-120 kDa present in control cells.	Only weakly detected C-term-tagged Tau.	✗	✓	✓	✗	/	✓ both wildtype and hTau but signal stronger in wildtype brains	✗ multiple non-selective bands >80 kDa	/	✓ in both SH-SY5Y and HAP1 lysates	✗ Multiple non-selective bands in the 65-130 kDa range	⃠	/	✓	✓	✗ + cross-reacts with MAP2	✓ Antibody binding is phosphorylation-dependent.
	E178 (pSer396)	Abcam ab32057	✓	? Cross-reacted weakly with a protein of ~55-60 kDa present in control cells - could be endogenous Tau present in HEK293T cells?	Only weakly detected C-term-tagged Tau.	✗	✓	✓	✗	/	✓ both wildtype and hTau but signal stronger in wildtype brains	✗ very faint non-selective bands of ~30 and ~46 kDa	/	✓ in both SH-SY5Y and HAP1 lysates	✗ Non-selective band at ~125 kDa + smear across the top of the blot	⃠	/	✓ ! Although E178 and the pSer396 antibodies are thought to target the same epitope, the differential results obtained with the Abcam pSer396 and E178 antibodies, suggest that differences may exist between the epitopes of these two antibodies.	✓	✗ Faint non-selective bands detected	✓ Antibody binding is phosphorylation-dependent.
	pSer396	Thermo Fisher 44-752G	✓	✓	Did not detect C-term-tagged Tau.	✗	✓	✓	✗	/	✓wildtype brains only	✓	/	✓ only in SH-SY5Y lysates; very weak signal, inconsistent detection across experiments	✓	! Inconclusive. No clear signal detected in untreated (-ƛPP) lysates	/	✓	? Inconclusive. It is possible that Tau was not phosphorylated at the relevant epitope in HAP1 cells.	✓	✓ Antibody binding is phosphorylation-dependent.
	PHF-13 (pSer396)	BioLegend 829001	✓	? Cross-reacted weakly with a protein of ~55-60 kDa present in control cells - could be endogenous Tau present in HEK293T cells?	Only weakly detected C-term-tagged Tau.	✗	✓	✓ very weak signal	✗	/	✓wildtype brains only	✗ non-selective band of ~28-30 kDa	/	✗	✓	n/a	/	✓	? Inconclusive. It is possible that Tau was not phosphorylated at the relevant epitope in HAP1 cells.	✗ in mouse brain ✓in human cells	✓ Antibody binding is phosphorylation-dependent.
	PHF-1 (pSer396+pSer404)	from P. Davies	✓	? Cross-reacted weakly with a protein of ~55-60 kDa present in control cells - could be endogenous Tau present in HEK293T cells? ✗ Cross-reacted with non-selective bands of MWs >250 kDa.	Only weakly detected C-term-tagged Tau.	✗	✓	✓	✗	/	✓ both wildtype and hTau but signal stronger in wildtype brains	✗ Prominent non-selective band >250 kDa	/	✓ only in SH-SY5Y lysates	✗ Prominent non-selective bands >250 kDa, plus fainter bands at ~120 and ~150 kDa	⃠ Some faint non-selective bands were still detected in ƛPP-treated lysates	/	✓	? Inconclusive. It is possible that Tau was not phosphorylated at the relevant epitope in HAP1 cells.	✗	✓ Antibody binding is phosphorylation-dependent.
	pSer404 [EPR2605]	Abcam ab92676	✓	✓	Only weakly detected C-term-tagged Tau.	✗	✓	✓	✗	/	✓ both wildtype and hTau but signal stronger in wildtype brains	✓	/	✓ only in SH-SY5Y lysates; very weak signal	✓	⃠	/	✓	? Inconclusive. It is possible that Tau was not phosphorylated at the relevant epitope in HAP1 cells.	✓	✓ Antibody binding is phosphorylation-dependent.
	pSer409	Thermo Fisher 44-760G	✓ weak signals	? Cross-reacted weakly with bands in the 50-60 kDa range present in control cells - one or both could be endogenous Tau present in HEK293T cells?	/	✓ !	✓	✓ very weak signal	✓	! Detected unphorphorylated recombinant Tau ladder.	✗	✗ Non-selective bands of ~25 and ~55 kDa	! Non-selective bands would overlapp specific Tau signals.	✗	✓	n/a	/	✓	? Inconclusive. It is possible that Tau was not phosphorylated at the relevant epitope in HAP1 cells.	✓in human cells ✗in mouse brain ! May cross-react with MAP2. Cross-reacts with unphosphorylated Tau.	! Appears to have higher affinity for phosphorylated Tau but also cross-reacted with unphosphorylated Tau ladder.
	pSer416 [D7U2P]	Cell Signalling 15013T	✓	✓	Only weakly detected C-term-tagged Tau.	✗	✗	✗	✓	/	✓wildtype brains only; very weak signal	✓	/	✓ only in SH-SY5Y lysates; very weak signal, inconsistent detection across experiments	! Inconsistent across experiments. Sometimes faint non-slective bands across the entire blot	! Inconclusive. No clear signal detected in untreated (-ƛPP) lysates	/	✓	? Inconclusive. It is possible that Tau was not phosphorylated at the relevant epitope in HAP1 cells.	✓ ! Faint non-selective bands were inconsistenly observed in human cell lysates	✓ Antibody binding is phosphorylation-dependent.
	pSer422 [EPR2866]	Abcam ab79415	✓	✓	Did not detect C-term-tagged Tau.	✗	✗	✓	✗	/	✗	✗ Multiple non-selective bands between 30 to 80 kDa	! Some non-selective bands would overlapp specific Tau signals.	✗	✗ Non-selective band at ~60 kDa. ! Would overlap specific Tau signals, if any were present!	n/a ! Note that band observed in untreated lysates was non-selective	/	✓	? Inconclusive. It is possible that Tau was not phosphorylated at the relevant epitope in HAP1 cells.	✗ ! May or may not cross-react with MAP2, depending on its exact epitope (epitope remains uncharacterised)	✓ Antibody binding is phosphorylation-dependent.
	Other PTM-dependent Tau antibodies
	Tau-1 [PC1C6]	Merck Millipore MAB3420	✓ very weak signals	✓	/	✓	✓	✓	✓	/	✓ both wildtype and hTau but signal stronger in wildtype brains	✓	/	✓ very weak signal in both SH-SY5Y and HAP1 lysates; inconsistent across experiments	✓	↑ 6-fold	/	✓	? Inconclusive. Tau is likely phosphorylated at residues that overlap the Tau-1 epitope (see info for pSer198 and pSer199 antibodies), so detection with Tau-1 is not expected in HAP1 cells.	✓	✓ Antibody binding is inhibited by phosphorylation. Tau-1 is known to detect an unphosphorylated epitope.
	D421 [Tau-C3]	Merck Millipore MAB54030-C	✗	✓	/	✓ !	✓ !	✓ !	✓ !	! Detected full-length (uncleaved) Tau!	✗	✓*	/	✗	! Non-selective bands observed inconsistently across experiments	↑ 10.5-fold	! Only detected Tau (faintly) in dephosphorylated SH-SY5Y lysates	✓	? Inconclusive. It is possible that the relevant Tau PTM was not present in HAP1 cells.	✓ ! Non-selective bands were inconsistenly observed in human cell lysates	! Phosphorylation partially inhibits antibody binding.
	Acetyl-Lys174	Signalway Antibody HW181-2	✗	✓	/	✗	✗	✗	✗	/	✗	✓	/	✗	✓	n/a	/	? Inconclusive. It is possible that none of the samples tested contained the target epitope.	? Inconclusive. It is possible that the relevant Tau PTM was not present in HAP1 cells.	✓	? No info available.
	Tau-2	Sigma T5530	✗	✓		✗	✗	✗	✗	/	✗	✓	No signal detected with this antibody.	✗	✓	n/a	No signal detected with this antibody.	✗	✗	✓	n/a
	T22	Merck Millipore ABN454	✓	✗ Cross-reacted weakly with multiple bands in the 50 to 80 kDa range present in control cells.	/	✓ !	✓ !	✓ !	✓ !	! Detected monomeric Tau!	✓! both wildtype and hTau brains	✓	! Detected monomeric Tau!	✓ in both SH-SY5Y and HAP1 lysates, but signal in HAP1 lysates was very weak	✗ Non-selective bands at ~70 and ~95 kDa	=	/	✓ !!! However, this antibody also binds Tau monomers under denaturing WB conditions!	✗	✓in mouse brain ✗in human cells	✓ Phosphorylation does not appear to affect antibody binding.
	T22-purified	Merck Millipore ABN454-I	✗	✓	/	✗	✗	✗	✗	/	✗	✗ multiple faint non-selective bands in the 40-90 kDa MW range	/	✗	✗ multiple faint non-selective bands across the blot + prominent non-selective bands at ~70 and ~95 kDa	n/a	/	? Inconclusive. It is possible that none of the samples tested contained the target epitopes in a format that T22-purified can bind to.	n/a	✗	? No info available.
	TOMA-1	Merck Millipore MABN819	✗	✓	/	✗	✗	✗	✗	/	✗	✓	/	✗	✓	n/a	/	? Inconclusive. It is possible that none of the samples tested contained the target epitopes in a format that TOMA-1 can bind to.	n/a	✓	? No info available.
	Isoform-specific Tau antibodies
	0N Tau [3H6H7]	BioLegend 823801	✓ weak signal	✓	Did not detect N-term-tagged Tau.	✗ !	✗	✗	✗	! Did not detect 0N isoforms of the Tau ladder!	✗	✓*	/	? Unclear whether band detected in SH-SY5Y lysates was Tau or a non-selective band	✗ Non-selective band detected in HAP1 lysates at 55-60 kDa. ! Would overlap specific Tau bands.	! Inconclusive. No clear signal detected in untreated (-ƛPP) lysates	/	✓	✗	✓in mouse brain ✗in human cells	? Inconclusive.
	0N Tau [EPR21726]	Abcam ab242344	✓	✓	Did not detect N-term-tagged Tau.	✓ detected 0N Tau isoforms	✗	✗	✗	Recombinant pTau versions were 2N4R Tau isoforms, so lack of reactivity with these is as expected.	✓ both wildtype and hTau but signal stronger in hTau brains	✓	/	✓ only in SH-SY5Y lysates	✓	↑ 1.5-fold	/	✓	✗	✓	! Phosphorylation mildly inhibits antibody binding.
	1N Tau [EPR25206-82]	Abcam ab314889	✗ (was not expected to, as HEK's overexpressed 0N3R Tau)	✓	/	✓ very weak signal; detected 1N Tau isoforms	✗	✗	✗	Recombinant pTau versions were 2N4R Tau isoforms, so lack of reactivity with these is as expected.	✗	✓	/	✗	✓	n/a	/	✓ very weak signal in our testing	? Unlikely, given the very weak signal observed for recombinant Tau	✓	? No info available.
	2N Tau [71C11]	BioLegend 816803	✗	✓	/	✓ weak signal; detected 2N Tau isoforms	✓ weak signal	✓ weak signal	✓ weak signal	/	✓wildtype brains only; very weak signal	✗ Prominent, sharp non-selective band of ~55-60 kDa	/	✗	✗ Non-selective band detected at 55-60 kDa. ! Would overlap specific Tau bands.	n/a	/	✓	? Inconclusive. HAP1 cells are expected to express only 0N Tau.	✗	! Phosphorylation may partially inhibit antibody binding (based on reactivity pattern with recombinant phospho-Tau).
	2N Tau [EPR21723]	Abcam ab242345	✓ !	✓	! Detected overexpressed 0N Tau!	✓ detected 2N Tau isoforms	✓	✓	✓	/	✓ both wildtype and hTau brains, but signal stronger in wildtype brains	✓	/	✗	✓ ! Faint non-selective band of ~95 kDa was inconsistenly observed in some experiments.	n/a	/	✓	? Inconclusive. HAP1 cells are expected to express only 0N Tau.	✓	✓ Phosphorylation does not appear to affect antibody binding.
	1N and 2N [EPR2396(2)]	Abcam ab109392	✗	✗ Cross-reacted weakly with multiple bands in the 28 to 150 kDa range present in control cells.	/	✓ ! detected 1N and 2N Tau isoforms	✓	✓	✓	! Detected only 1N and 2N, but not 0N, isoforms of the Tau ladder.	✓hTau brains only; very weak signal	✓	/	✗	✗ Prominent non-selective bands detected at ~220-260 kDa. Faint non-selective bands detected at 50-60 kDa.	n/a	/	✓	? Inconclusive. HAP1 cells are expected to express only 0N Tau.	✓in mouse brain ✗in human cells	? Inconclusive, but reacted equally with all three recombinant phospho-Tau variants.
	RD3 (3R Tau) [8E6/C11]	Merck Millipore 05-803	✓	✓	Only weakly detected C-term-tagged Tau.	✓ detected 3R Tau isoforms	✗	✗	✗	Recombinant pTau versions were 2N4R Tau isoforms, so lack of reactivity with these is as expected.	✓hTau brains only; weak signal	✓*	Detection in hTau brains but not wildtype brains is in line with the literature that adult wildtype mouse brains express 4R Tau exclusively, whereas both 3R and 4R Tau are expressed in hTau brains.	✓ in both SH-SY5Y and HAP1 lysates	✓	=	Note: 20% increase in signal observed in ƛPP-treated lysates compared to control lysates was considered within the limits of technical variability.	✓	✓	✓	✓ Phosphorylation does not appear to affect antibody binding.
	4R Tau Milipore [7D12.1]	Merck Millipore MABN1185	✓ !	? Cross-reacted weakly with ~60 kDa band present in control cells - could be endogenous Tau present in HEK293T cells?	! Detected overexpressed 3R Tau!	✓ very weak signal; detected 4R Tau isoforms	✓ very weak signal	✓ very weak signal	✓ very weak signal	/	✗ !	✓*	! Failed to detect 4R Tau in adult wildtype mouse brains.	✗	✓	n/a	/	✓! However, failed to detect Tau in biological samples	? Inconclusive. HAP1 cells are expected to express only 3R Tau, but it did not detect 4R Tau in SH-SY5Y lysates where this isoform is expected to be present at low levels (which our data agree with).	✓ ! Also detected 3R Tau when the protein was overexpressed - may not be entirely selective for 4R Tau!	? Inconclusive, but reacted equally with all three recombinant phospho-Tau variants.
	RD4 4R Tau [1E1/A6]	Merck Millipore 05-804	✗	✓	/	✓ very weak signal; detected 4R Tau isoforms	✓ very weak signal	✓ very weak signal	✓ very weak signal	/	✓ both wildtype and hTau brains, but signal in hTau brains was very weak	✓*	/	✗	✓	n/a	/	✓ but weakly	? Inconclusive. HAP1 cells are expected to express only 3R Tau, but it did not detect 4R Tau in SH-SY5Y lysates where this isoform is expected to be present at low levels (which our data agree with).	✓	! Phosphorylation may partially inhibit antibody binding (based on reactivity pattern with recombinant phospho-Tau).
	4R Tau Biolegend [5F9]	BioLegend 823702	✗	✓	/	✗	✓ very weak signal	✓ very weak signal	✓ very weak signal	! Did not detect 4R isoforms of the Tau ladder!	✗ !	✓*	! Failed to detect 4R Tau in adult wildtype mouse brains.	✗	✓	n/a	/	✓! However, failed to detect Tau in biological samples or in the Tau ladder. Only detected 4R Tau in its recombinant phosphorylated version.	? Inconclusive. HAP1 cells are expected to express only 3R Tau, but it did not detect 4R Tau in SH-SY5Y lysates where this isoform is expected to be present at low levels (which our data agree with).	✓	! Phosphorylation may partially inhibit antibody binding (based on reactivity pattern with recombinant phospho-Tau).
	4R Tau Abcam [EPR21725]	Abcam ab218314	✗	✓	/	✓ detected 4R Tau isoforms	✓	✓	✓	/	✓ both wildtype and hTau brains, but signal stronger in wildtype brains	✓	/	✓only in SH-SY5Y lysates (band in HAP1 lysates was deemed non-slective - see comments in next columns)	✗ Prominent non-selective band at ~60 kDa observed in HAP1 lysates. !Would overlap specific Tau bands, if present. Also observed a faint non-selective band at ~125 kDa.	=	! The diffuse bands detected in SH-SY5Y lysates were deemed specific Tau signal. In contrast, the sharp band detected in HAP1 lysates was deemed non-selective (note that MW remained unchnaged in lysates from MAPT-edited cells compared to wildtype cells).	✓	✓ Detected 4R Tau in SH-SY5Y lysates where Tau is expected to be present at low levels	✓in mouse brain and in SH-SY5Y lysates ✗in some human cell lines (e.g. HAP1 cells)	✓ Phosphorylation does not appear to affect antibody binding.
	4R Tau CST [E7T4F]	Cell Signalling 79327	✗	✓	/	✓	✓	✓	✓	! Showed much stronger reactivity with GSK3beta-pTau than with DYRK1A-pTau or CAMKIIA-pTau.	✓wildtype brains only	✓	/	✗	✓	n/a	/	✓	? Inconclusive. HAP1 cells are expected to express only 3R Tau, but it did not detect 4R Tau in SH-SY5Y lysates where this isoform is expected to be present at low levels (which our data agree with).	✓	? Inconclusive, but reacted much more strongly with GSK3beta-pTau compared to DYRK1A-pTau and CAMKIIA-pTau, raising the possibility that phosphorylation could affect its binding to Tau
	"Ser622" [EP2456Y]	Abcam ab76128	✓ !	✓	! Detected overexpressed 3R Tau!	✓ ! detected only 4R Tau isoforms	✓	✓	✓	! Detected only 4R, but not 3R, isoforms of the Tau ladder.	✓wildtype brains + very weak signal in hTau brains	✓	/	✓only in both SH-SY5Y lysates	✗ Non-selective bands were observed inconsistently across experiments: prominent non-selective band at ~220-240 kDa, plus multiple faint non-selective bands across the blot.	=	/	✓	? Inconclusive. HAP1 cells are expected to express only 3R Tau.	✓in mouse brain ✗in human cells	✓ Phosphorylation does not appear to affect antibody binding.

## Sheet: Supp Table S2 part B_Big Tau
	Antibody [Clone name]	Supplier and cat. no.	0N3R Tau-overexpressing HEK293T cell lysates			Mouse brain lysates (wildtype, Tau knockout and hTau humanised mice)			Human cell lysates (SH-SY5Y & HAP1 cells)				Big Tau-overexpressing SH-SY5Y cell lysates			Conclusions (WB performance)
			Did the antibody detect overexpressed 0N3R Tau?	Was the antibody selective for Tau?	Comments	Did the antibody detect specific Tau bands in the MW range expected for Big Tau?	Was the antibody selective for Tau? *	Comments	Did the antibody detect specific Tau bands?	Was the antibody selective for Tau?	Effect of ƛPP treatment on signal intensity?	Comments	Did the antibody detect overexpressed Big Tau?	Was the antibody selective for Tau?	Comments	Does the antibody detect Big Tau by WB?	By WB, does the antibody detect Big Tau expressed at physiological/low levels?	Is the antibody selective for Tau on WB?	Impact of phosphorylation on antibody binding on WB?
	Big Tau antibodies
	Big Tau	HPA 069524	✗	✗ Many non-selective bands between 26 to 130 kDa.	/	✓in wildtype, but not hTau, brains	✗ Many non-selective bands between 26 to 130 kDa.	/	✓ in SH-SY5Y lysates and very weak potential Big Tau signal in HAP1 lysates	✗ Prominent non-selective bands at ~43 and 130 kDa, in addition to multiple weak non-selective bands.	n/a	/	✓	✓	/	✓	✓ but weakly	✗	impact of phosphorylation couldn’t be established
	Big Tau	HPA 048895	✗	✗Weak non-selective band at ~60 kDa.	/	✓in wildtype, but not hTau, brains	✗Weak non-selective band at ~60 kDa.	/	✓ in SH-SY5Y lysates and very weak potential Big Tau signal in HAP1 lysates	✗ Many non-selective bands observed >45 kDa.	n/a	/	n/a	n/a	/	✓	✓ but weakly	✗	impact of phosphorylation couldn’t be established
	Big Tau	HPA 069570	✗	✗Weak non-selective bands between 70 to 95 kDa.	/	✗	✗Weak non-selective bands between 70 to 95 kDa.	/	✗	✗ Weak non-selective bands from ~45 kDa to ~150 kDa.	n/a	/	✓	✓	/	✓	✗	✗	impact of phosphorylation couldn’t be established
	Big Tau	Ximbio 154129	✗	✗Weak non-selective bands at ~65 and ~200 kDa.	/	✓in wildtype, but not hTau, brains	✗Weak non-selective bands at ~65 and ~200 kDa.	/	✗	✗Multiple prominent non-selective bands from ~34 kDa to >250 kD.a	n/a	/	✓	✗		✓! appears to detect murine Big Tau but not human Big Tau	✗	✗	impact of phosphorylation couldn’t be established
	Big Tau	St John's Labs STJ98827	✗	✗ Multiple non-selective bands between 45 to 110 kDa.	/	✗	✗ Multiple non-selective bands between 43 to 110 kDa.	/	✗	✗ Multiple prominent non-selective bands between ~35 to 110 kDa.	n/a	/	✗	✗		✗	✗	✗	impact of phosphorylation couldn’t be established

## Sheet: Supp Table S3
	Antibody [Clone name]	Supplier and cat no	rTg4510 mouse brain				WT, Mapt-/-, hTau mouse brain				Conclusions
			Signal in control tissue sections?	Signal in ƛPP-treated tissue sections?	Effect of ƛPP treatmeant on signal instensity?	Comments	Signal in WT?	Signal in Mapt-/-?	Signal in hTau?	Comments	Does the antibody detect Tau?	Evidence of non-selective crossreactivity?	Is antibody binding affected by phosphorylation?
	"Total" Tau antibodies
	N-term	Abcam ab227760	✓	✓	−		N/A	N/A	N/A		✓	✗	✗
	5A6	DSHB 5A6	✓	✓	−		N/A	N/A	N/A		✓	✗	✗
	SP70	Abcam ab93726	✓	✓	−		✗	✗	✓		✓	✗	✗
	43D	BioLegend 816601	✓	✓	−		N/A	N/A	N/A		✓	✗	✗
	Tau-12	MerckMillipore MAB2241	✓	✓	−		✗	✗	✓		✓	✗	✗
	Tau-13	Santa Cruz sc-21796	✓	✓	−		✗	✗	✓		✓	✗	✗
	HT7	ThermoFisher MN1000	✓	✓	−		✗	✗	✗	fails to detect endogenous levels of Tau	✓	✗	✗
	77E9 (aa 185-195)	BioLegend 814402	✗	✗	N/A	Failed to detect Tau in rTg4510 brains even after ƛPP treatment, but detected strong Tau signal in AD human brain sections treated with ƛPP (note that there was no labelling in human AD brain sections prior to ƛPP treatment)	N/A	N/A	N/A		✓ in human brain sections ✗ in rTg4510 mouse brain sections	✗	✓ !!! Labels Tau in human AD brain only following ƛPP treatment
	K9JA	Dako A0024	✓	✓	−		✓	✗	✓		✓	✗	✗
	Tau-5 Thermo	Thermo AHB0042	✓	✓	−		N/A	N/A	N/A		✓	✗	✗
	Tau-5 Abcam	Abcam ab80579	✓	✓	↑	Immunoreactivity was enhanced by ƛPP treatment	✓	✗	✗		✓	✗	✓
	Tau-46 Santa Cruz	Santa Cruz sc-32274	✓	✓	−		✓	✓	✓	cross-reacts with other proteins, e.g. MAP2	✓	✓	✗
	Phoshorylation-specific Tau antibodies
	pThr181 [D9F4G]	Cell Signalling 12885S	✓	✗	↓		✗	✗	✗		✓	✗	✓
	pSer198 [EPR2401Y]	Abcam ab79540	✓	✗	↓		✓	✗	✓		✓	✗	✓
	pSer199 [EPR2401Y]	Abcam ab81268	✓	✓	−	Signal intensity was not diminished by ƛPP treatment	✓	✓	✓	cross-reacts with other proteins whose levels increase in Mapt-/- and hTau brains	✓	N/A	✓
	pSer202+pThr205 [EPR20390]	Abcam ab210703	✓	✗	↓		N/A	N/A	N/A		✓	N/A	✓
	AT8	ThermoFisher MN1020	✓	✗	↓		✗	✗	✗		✓	✗	✓
	pSer214 [EPR1994(2)]	Abcam ab170892	✓	✓	↓		✓	✓			✓	✗	✓
	AT100	ThermoFisher MN1060	✓	✓	↓		✗	✗	✗		✓	✗	✓
	pThr231 [EPR2488]	Abcam ab151559	✓	✓	↓		N/A	N/A	N/A		✓	N/A	✓
	AT180	ThermoFisher MN1040	✓	✗	↓			✗	✗		✓	✗	✓
	pSer238 [12G10]	Abcam ab128889	✓	✗	↓		N/A	N/A	N/A		✓	N/A	✓
	pSer262 Thermo_1	ThermoFisher OPA1-03142	✓	✓	↓		N/A	N/A	N/A		✓	N/A	✓
	E178 (pSer396)	Abcam ab32057	✓	✓	↑	Signal intensity increased following ƛPP treatment!	✗	✗	✗		✓	✗	✓
	PHF-13 (pSer396)	BioLegend 829001	✓	✓	↓		N/A	N/A	N/A		✓	N/A	✓
	pSer404 [EPR2605]	Abcam ab92676	✓	✗	↓		✓	✗	✗		✓	✗	✓
	pSer409	Thermo 44-760G	✓	✓	↓		N/A	N/A	N/A		✓	N/A	✓
	Other PTM-dependent Tau antibodies
	Tau-1 [PC1C6]	MerckMillipore MAB3420	✓	✓	↑		✓	✗	✗		✓	✗	✓
	D421 [Tau-C3]	MerckMillipore MAB54030-C	✓	✓	↑	Immunoreactivity was enhanced by ƛPP treatment	N/A	N/A	N/A		✓	N/A	✓
	Isoform-specific Tau antibodies
	0N Tau [EH6H7]	BioLegend 823801	✓	✓	−		N/A	N/A	N/A		✓	N/A	✗
	1N and 2N [EPR2396 (2)]	Abcam ab109392	✗	✗	N/A		N/A	N/A	N/A		✓	N/A	✗
	RD3 (3R Tau) [8E6/C11]	MerckMillipore 05-803	✗	✗	N/A		✗	✗	✓	Very weak signal in hTau mouse brains.	✓ in hTau mouse brain sections ✗ in human brain sections	✗	✗
	RD4 (4R Tau) [1E1/A6]	MerckMillipore 05-804	✓ weak	✓ weak	−	Labelled only a small subset of the Tau-overexpressing neurons.	✓	✗	✗	Very weak signal in wildtype mouse brains.	✓ in wildtype mouse brain sections ✗ in human brain sections, nor in rTg4510 mouse brain sections	✗	✗
	"Ser622" [EPR2456Y]	Abcam ab76128	✓	✓	−		✓	✓	✓	cross-reacts with other proteins, e.g. MAP2	✓	✓	✗

## Sheet: Supp Table S4
	Antibody [Clone name]	Supplier and cat. no.
									Comments
			GSK3beta-phosphoTau?	Has phosphorylation by GSK3beta at this epitope been reported in the literature?	DYRK1A-phosphoTau?	Has phosphorylation by DYRK1A at this epitope been reported in the literature?	CAMKIIA-phosphoTau?	Has phosphorylation by CAMKIIA at this epitope been reported in the literature?
	Phoshorylation-specific Tau antibodies
	pThr181 [D9F4G]	Cell Signalling 12885S	✓ very weak signal	✓	✓	✓	✗	✗	/
	AT270	Thermo Fisher MN1050	✓ very weak signal	✓	✓	✓	✓ very weak signal	✗	/
	pSer198 [EPR2400]	Abcam ab79540	✓	✗	✓ very weak signal	✗	✓ very weak signal	✗	/
	pSer199 [EPR2401Y]	Abcam ab81268	✓	✓	✓	✓	✗	✗	/
	pSer202 [D4H7E]	Cell Signalling 39357	✗	✓	✓ very weak signal	✓	✗	✓	/
	pSer199+pSer202	Thermo Fisher 44-768G	✗	✓	✗	✓	✗	✗	/
	pThr205 [EPR23505-13]	Abcam ab254410	✗	✓	✓	✓	✗	✗	/
	pSer202+pThr205 [EPR20390]	Abcam ab210703	✓ very weak signal	✓	✓	✓	✗	✗	/
	AT8	Thermo Fisher MN1020	✗	✓	✗	✓	✗	✗	/
	pThr212	Abcam ab4842	✗	✓	✓	✓	✗	✗	/
	pSer214 [EPR1884(2)]	Abcam ab170892	✗	✗	✗	✗	✓	✓	! DYRK1A has been explicitly reported to NOT phosphorylate Tau at Ser214!
	AT100	Thermo Fisher MN1060	✗	✗	✗	✗	✗	✗	/
	pThr217 [E9Y4S]	Cell Signalling 51625S	✓ very weak signal	✓	✓	✓	✗	✗	/
	pThr231 [EPR2488]	Abcam ab151559	✓	✓	✓	✓	✗	✗	/
	AT180	Thermo Fisher MN1040	✗	✓	✗	✓	✗	✗	/
	pSer238 [12G10]	Abcam ab128889	✗	✗	✗	✗	✗	✗	/
	pSer262 Thermo_1	Thermo Fisher OPA1-03142	✗	✗	✗	✗	✓	✓	! DYRK1A has been explicitly reported to NOT phosphorylate Tau at Ser262!
	pSer262 [A15091A] Biolegend	BioLegend 849502	✗	✗	✗	✗	✓ very weak signal	✓	! DYRK1A has been explicitly reported to NOT phosphorylate Tau at Ser262!
	pSer262 Abcam	Abcam ab131354	✗	✗	✓	✗	✗	✓	CAMKIIA is known to phosphorylate Tau at Ser262. Detection of DYRK1A-phosphorylated Tau is not consistent with the other pSer262 antibodies tested, all of which detected only CAMKIIA-phosphorylated Tau. This brings into question the exact phospho-residue detected by this antibody.
	pSer262 Thermo_2	Thermo Fisher 44-750G	✗	✗	✗	✗	✓ very weak signal	✓	! DYRK1A has been explicitly reported to NOT phosphorylate Tau at Ser262!
	pSer356	Abcam ab75603	✗	✗	✗	✗	✓	✓	/
	pSer396 [EPR2731]	Abcam ab109390	✓	✓	✓	✓	✗	✓	/
	E178 (pSer396)	Abcam ab32057	✓	✓	✓	✓	✗	✓	/
	pSer396	Thermo Fisher 44-752G	✓	✓	✓	✓	✗	✓	/
	PHF-13 (pSer396)	BioLegend 829001	✓	✓	✓ very weak signal	✓	✗	✓	/
	PHF-1	from P. Davies	✓	✓	✓	✓	✗	✓	/
	pSer404 [EPR2605]	Abcam ab92676	✓	✓	✓	✓	✗	✓	/
	pSer409	Thermo Fisher 44-760G	✓	✓	✓ very weak signal	✗	✓	✓	! DYRK1A has been explicitly reported to NOT phosphorylate Tau at Ser409!
	pSer416 [D7U2P]	Cell Signalling 15013T	✗	✗	✗	✗	✓	✗	/
	pSer422 [EPR2866]	Abcam ab79415	✗	✗	✓	✓	✗	✗	/
